# Supplementary material for: Design of Ratio-Fluorescence Nanohybrid Based on Radix Hedysari Green-Synthesized CDs and GSH-AuNCs for Sensitive Detection of Cefodizime Sodium in Urine Sample
Source: Int J Mol Sci. 2024 May 29;25(11):5971. doi: 10.3390/ijms25115971 (PMC11172498; doi:10.3390/ijms25115971)
Supplement: Supplementary file 1 [file ijms-25-05971-s001.zip]

Archive with 1 entries (1 files):
- ijms-3006114-supplementary.pdf
